# Supplementary material for: Impact of Steam-Exploded Feather Incorporation on the Biodegradation Performance of Renewable Biocomposites
Source: Polymers (Basel). 2025 Mar 28;17(7):910. doi: 10.3390/polym17070910 (PMC11991220; doi:10.3390/polym17070910)
Supplement: Supplementary file 1 [file polymers-17-00910-s001.zip]

Archive with 1 entries (1 files):
- polymers-3524487-supplementary.pdf
